# Supplementary material for: Bis(4-amino­pyridinium) tetra­iodido­cad­mate monohydrate
Source: Acta Crystallogr Sect E Struct Rep Online. 2012 Aug 8;68(Pt 9):m1160–1. doi: 10.1107/S1600536812034447 (PMC3435586; doi:10.1107/S1600536812034447)
Supplement: Supplementary file 1 [file e-68-m1160-sup1.cif]

##############################################################################
#                                                                            #
# This CIF contains the data in a paper accepted for publication in          #
# Acta Crystallographica Section E. It conforms to the requirements of       #
# Notes for Authors for Acta Crystallographica Section E, and has been       #
# peer reviewed under the auspices of the IUCr Commission on Journals.       #
#                                                                            #
# Full details of the Crystallographic Information File format               #
# are given in the paper "The Crystallographic Information File (CIF):       #
# a New Standard Archive File for Crystallography" by S. R. Hall, F. H.      #
# Allen and I. D. Brown [Acta Cryst. (1991), A47, 655-685].                  #
#                                                                            #
# The current version of the core CIF dictionary is obtainable from          #
# ftp://ftp.iucr.org/pub/cif_core.dic.                                       #
#                                                                            #
# Software is freely available for graphical display of the structure(s)     #
# in this CIF. For information consult the CIF software page                 #
# http://www.iucr.org/resources/cif/software.                                #
#                                                                            #
# This file may be used for bona fide research purposes within the           #
# scientific community so long as proper attribution is given to the journal # 
# article from which it was obtained.                                        #
#                                                                            #
##############################################################################
data_global
_audit_creation_method     'from SHELXL97 CIF and IUCr SHELXL97-template'
_journal_date_recd_electronic     2012-07-11
_journal_date_accepted     2012-08-02
_journal_name_full     'Acta Crystallographica, Section E'
_journal_year     2012
_journal_volume     68
_journal_issue      9
_journal_page_first     m1160
_journal_page_last     m1161
_journal_paper_category     QM
_journal_paper_doi     10.1107/S1600536812034447
_journal_coeditor_code     ZL2495
_publ_contact_author_name     'Qiaozhen Sun'
_publ_contact_author_address
;
  Department of Materials Chemistry
  School of Materials Science and Engineering
  Key Laboratory of Nonferrous Metal of Ministry of Education
  Central South University, Changsha, 410083
  People's Republic of China
;
_publ_contact_author_email     'rosesunqz@yahoo.com.cn'
_publ_contact_author_fax     '+86-731-8876692'
_publ_contact_author_phone     '+86-731-8877813'
_publ_section_title
;
Bis(4-aminopyridinium) tetraiodidocadmate monohydrate
;
loop_
    _publ_author_name
    _publ_author_footnote
    _publ_author_address
    'Qiaozhen Sun' ?
;
  Department of Materials Chemistry
  School of Materials Science and Engineering
  Key Laboratory of Nonferrous Metal of Ministry of Education
  Central South University, Changsha 410083
  People's Republic of China
;
    'Songyi Liao' ?
;
  Department of Materials Chemistry
  School of Materials Science and Engineering
  Key Laboratory of Nonferrous Metal of Ministry of Education
  Central South University, Changsha 410083
  People's Republic of China
;
    'Junjun Yao' ?
;
 Department of Materials Chemistry
  School of Materials Science and Engineering
  Key Laboratory of Nonferrous Metal of Ministry of Education
  Central South University, Changsha 410083
  People's Republic of China
;
    'Junke Wang' ?
;
  Department of Materials Chemistry
  School of Materials Science and Engineering
  Key Laboratory of Nonferrous Metal of Ministry of Education
  Central South University, Changsha 410083
  People's Republic of China
;
    'Qiongjiali Fang' ?
;
  Department of Materials Chemistry
  School of Materials Science and Engineering
  Key Laboratory of Nonferrous Metal of Ministry of Education
  Central South University, Changsha 410083
  People's Republic of China
;
_chemical_name_systematic
;
Bis(4-aminopyridinium) tetraiodidocadmate monohydrate
;
_chemical_name_common     ?
_chemical_formula_moiety     '2(C5 H7 N2 +), Cd I4 2-, H2 O'
_chemical_formula_sum     'C10 H16 Cd I4 N4 O'
_chemical_formula_iupac     '(C5 H7 N2)2 [Cd I4], H2 O'
_chemical_formula_weight     828.27
_chemical_melting_point     ?
_symmetry_cell_setting     orthorhombic
_symmetry_space_group_name_H-M     'P b c m'
_symmetry_space_group_name_Hall     '-P2c2b'
loop_
    _symmetry_equiv_pos_as_xyz
    'x, y, z'
    '-x, -y, z+1/2'
    '-x, y+1/2, -z+1/2'
    'x, -y+1/2, -z'
    '-x, -y, -z'
    'x, y, -z-1/2'
    'x, -y-1/2, z-1/2'
    '-x, y-1/2, z'
_cell_length_a     7.3987(2)
_cell_length_b     14.7348(4)
_cell_length_c     18.7286(4)
_cell_angle_alpha     90.00
_cell_angle_beta     90.00
_cell_angle_gamma     90.00
_cell_volume     2041.76(9)
_cell_formula_units_Z     4
_cell_measurement_reflns_used     7689
_cell_measurement_theta_min     2.58
_cell_measurement_theta_max     28.19
_cell_measurement_temperature     293(2)
_exptl_crystal_description     block
_exptl_crystal_colour     colourless
_exptl_crystal_size_max     0.40
_exptl_crystal_size_mid     0.24
_exptl_crystal_size_min     0.20
_exptl_crystal_density_diffrn     2.694
_exptl_crystal_density_meas     ?
_exptl_crystal_density_method     'not measured'
_exptl_crystal_F_000     1488
_exptl_absorpt_coefficient_mu     7.119
_exptl_absorpt_correction_type     multi-scan
_exptl_absorpt_process_details     '(SADABS; Sheldrick, 1996)'
_exptl_absorpt_correction_T_min     0.1446
_exptl_absorpt_correction_T_max     0.3395
_exptl_special_details
;
;
_diffrn_ambient_temperature     293(2)
_diffrn_radiation_type     MoK\a
_diffrn_radiation_wavelength     0.71073
_diffrn_radiation_source     'fine-focus sealed tube'
_diffrn_radiation_monochromator     graphite
_diffrn_measurement_device_type     'Bruker SMART CCD'
_diffrn_measurement_method     '\f and \w scans'
_diffrn_reflns_number     11964
_diffrn_reflns_av_R_equivalents     0.0517
_diffrn_reflns_av_sigmaI/netI     0.0277
_diffrn_reflns_theta_min     2.76
_diffrn_reflns_theta_max     25.00
_diffrn_reflns_theta_full     25.00
_diffrn_measured_fraction_theta_max     0.999
_diffrn_measured_fraction_theta_full     0.999
_diffrn_reflns_limit_h_min     -8
_diffrn_reflns_limit_h_max     8
_diffrn_reflns_limit_k_min     -17
_diffrn_reflns_limit_k_max     14
_diffrn_reflns_limit_l_min     -22
_diffrn_reflns_limit_l_max     22
_refine_special_details
;
 Refinement of F^2^ against ALL reflections.  The weighted R-factor wR and
 goodness of fit S are based on F^2^, conventional R-factors R are based
 on F, with F set to zero for negative F^2^. The threshold expression of
 F^2^ > 2sigma(F^2^) is used only for calculating R-factors(gt) etc. and is
 not relevant to the choice of reflections for refinement.  R-factors based
 on F^2^ are statistically about twice as large as those based on F, and R-
 factors based on ALL data will be even larger.
;
_reflns_number_total     1860
_reflns_number_gt     1755
_reflns_threshold_expression     I>2\s(I)
_refine_ls_structure_factor_coef     Fsqd
_refine_ls_matrix_type     full
_refine_ls_R_factor_all     0.0268
_refine_ls_R_factor_gt     0.0250
_refine_ls_wR_factor_gt     0.0634
_refine_ls_wR_factor_ref     0.0643
_refine_ls_goodness_of_fit_ref     1.021
_refine_ls_restrained_S_all     1.020
_refine_ls_number_reflns     1860
_refine_ls_number_parameters     102
_refine_ls_number_restraints     3
_refine_ls_hydrogen_treatment     mixed
_refine_ls_weighting_scheme     calc
_refine_ls_weighting_details
         'calc w=1/[\s^2^(Fo^2^)+(0.0406P)^2^+1.5671P] where P=(Fo^2^+2Fc^2^)/3'
_atom_sites_solution_hydrogens     geom
_atom_sites_solution_primary     direct
_atom_sites_solution_secondary     difmap
_refine_ls_shift/su_max     0.001
_refine_ls_shift/su_mean     0.000
_refine_diff_density_max     0.914
_refine_diff_density_min     -0.716
_refine_ls_extinction_method     'SHELXTL (Sheldrick, 2008)'
_refine_ls_extinction_coef     0.00433(17)
_refine_ls_extinction_expression
                                  'Fc^*^=kFc[1+0.001xFc^2^\l^3^/sin(2\q)]^-1/4^'
loop_
    _atom_type_symbol
    _atom_type_description
    _atom_type_scat_dispersion_real
    _atom_type_scat_dispersion_imag
    _atom_type_scat_source
    'C' 'C' 0.0033 0.0016
                         'International Tables Vol C Tables 4.2.6.8 and 6.1.1.4'
    'H' 'H' 0.0000 0.0000
                         'International Tables Vol C Tables 4.2.6.8 and 6.1.1.4'
    'N' 'N' 0.0061 0.0033
                         'International Tables Vol C Tables 4.2.6.8 and 6.1.1.4'
    'O' 'O' 0.0106 0.0060
                         'International Tables Vol C Tables 4.2.6.8 and 6.1.1.4'
    'Cd' 'Cd' -0.8075 1.2024
                         'International Tables Vol C Tables 4.2.6.8 and 6.1.1.4'
    'I' 'I' -0.4742 1.8119
                         'International Tables Vol C Tables 4.2.6.8 and 6.1.1.4'
_computing_data_collection     'SMART (Bruker, 2000)'
_computing_cell_refinement     'SAINT (Bruker, 2000)'
_computing_data_reduction     'SAINT (Bruker, 2000)'
_computing_structure_solution     'SHELXTL (Sheldrick, 2008)'
_computing_structure_refinement     'SHELXTL (Sheldrick, 2008)'
_computing_molecular_graphics     'SHELXTL (Sheldrick, 2008)'
_computing_publication_material     'SHELXTL (Sheldrick, 2008)'
loop_
    _atom_site_type_symbol
    _atom_site_label
    _atom_site_fract_x
    _atom_site_fract_y
    _atom_site_fract_z
    _atom_site_U_iso_or_equiv
    _atom_site_adp_type
    _atom_site_calc_flag
    _atom_site_refinement_flags
    _atom_site_occupancy
    _atom_site_symmetry_multiplicity
    _atom_site_disorder_assembly
    _atom_site_disorder_group
    Cd Cd1 1.01826(6) 0.20199(3) 0.2500 0.03793(14) Uani d S 1 2 . .
    I I1 0.64576(5) 0.22518(3) 0.2500 0.03959(14) Uani d S 1 2 . .
    I I2 1.14547(4) 0.28284(2) 0.125323(15) 0.04579(13) Uani d . 1 1 . .
    I I3 1.11401(5) 0.01921(3) 0.2500 0.04403(15) Uani d S 1 2 . .
    N N1 0.6396(7) 0.4593(3) -0.11682(19) 0.0606(12) Uani d . 1 1 . .
    H H1B 0.6371 0.4870 -0.1572 0.073 Uiso calc R 1 1 . .
    N N2 0.6522(6) 0.3361(3) 0.0766(2) 0.0617(11) Uani d . 1 1 . .
    H H2A 0.5548 0.3145 0.0950 0.074 Uiso calc R 1 1 . .
    H H2B 0.7526 0.3324 0.0996 0.074 Uiso calc R 1 1 . .
    C C1 0.4861(8) 0.4240(3) -0.0903(2) 0.0588(13) Uani d . 1 1 . .
    H H1A 0.3794 0.4282 -0.1163 0.071 Uiso calc R 1 1 . .
    C C2 0.4861(6) 0.3821(3) -0.0254(2) 0.0467(10) Uani d . 1 1 . .
    H H2C 0.3797 0.3583 -0.0067 0.056 Uiso calc R 1 1 . .
    C C3 0.6476(6) 0.3755(3) 0.0125(2) 0.0407(9) Uani d . 1 1 . .
    C C4 0.8047(7) 0.4105(3) -0.0187(3) 0.0547(11) Uani d . 1 1 . .
    H H4A 0.9155 0.4048 0.0043 0.066 Uiso calc R 1 1 . .
    C C5 0.7938(8) 0.4524(3) -0.0821(3) 0.0626(13) Uani d . 1 1 . .
    H H5A 0.8977 0.4772 -0.1021 0.075 Uiso calc R 1 1 . .
    O OW1 0.4000(7) 0.4442(3) 0.2500 0.0552(11) Uani d SD 1 2 . .
    H HW1A 0.355(5) 0.3924(19) 0.2500 0.083 Uiso d SD 1 2 . .
    H HW1B 0.514(3) 0.439(3) 0.2500 0.083 Uiso d SD 1 2 . .
loop_
    _atom_site_aniso_label
    _atom_site_aniso_U_11
    _atom_site_aniso_U_22
    _atom_site_aniso_U_33
    _atom_site_aniso_U_12
    _atom_site_aniso_U_13
    _atom_site_aniso_U_23
    Cd1 0.0368(3) 0.0395(3) 0.0375(2) 0.00051(18) 0.000 0.000
    I1 0.0341(2) 0.0429(2) 0.0418(2) 0.00329(15) 0.000 0.000
    I2 0.0395(2) 0.0539(2) 0.04392(19) 0.00186(12) 0.00688(10) 0.01025(11)
    I3 0.0430(3) 0.0383(2) 0.0508(2) 0.00445(16) 0.000 0.000
    N1 0.101(4) 0.046(2) 0.0349(18) -0.001(2) 0.0029(19) 0.0039(16)
    N2 0.059(3) 0.072(3) 0.054(2) -0.008(2) -0.0031(17) 0.022(2)
    C1 0.077(4) 0.049(3) 0.051(2) 0.002(3) -0.018(2) -0.009(2)
    C2 0.048(3) 0.044(2) 0.048(2) -0.002(2) -0.0030(19) -0.0044(18)
    C3 0.047(3) 0.033(2) 0.042(2) 0.0019(17) 0.0029(16) 0.0002(16)
    C4 0.048(3) 0.056(3) 0.061(3) 0.002(2) 0.008(2) 0.006(2)
    C5 0.071(4) 0.061(3) 0.056(3) 0.000(3) 0.023(3) 0.001(2)
    OW1 0.067(3) 0.051(3) 0.047(2) 0.001(2) 0.000 0.000
_geom_special_details
;
 All esds (except the esd in the dihedral angle between two l.s. planes)
 are estimated using the full covariance matrix.  The cell esds are taken
 into account individually in the estimation of esds in distances, angles
 and torsion angles; correlations between esds in cell parameters are only
 used when they are defined by crystal symmetry.  An approximate (isotropic)
 treatment of cell esds is used for estimating esds involving l.s. planes.
;
loop_
    _geom_bond_atom_site_label_1
    _geom_bond_atom_site_label_2
    _geom_bond_site_symmetry_2
    _geom_bond_distance
    _geom_bond_publ_flag
    Cd1 I1 . 2.7771(6) ?
    Cd1 I3 . 2.7849(6) ?
    Cd1 I2 6_556 2.7852(4) ?
    Cd1 I2 . 2.7852(4) ?
    N1 C5 . 1.317(7) ?
    N1 C1 . 1.345(7) ?
    N1 H1B . 0.8600 ?
    N2 C3 . 1.333(5) ?
    N2 H2A . 0.8600 ?
    N2 H2B . 0.8600 ?
    C1 C2 . 1.363(6) ?
    C1 H1A . 0.9300 ?
    C2 C3 . 1.394(6) ?
    C2 H2C . 0.9300 ?
    C3 C4 . 1.400(6) ?
    C4 C5 . 1.341(7) ?
    C4 H4A . 0.9300 ?
    C5 H5A . 0.9300 ?
    OW1 HW1A . 0.83(2) ?
    OW1 HW1B . 0.85(2) ?
loop_
    _geom_angle_atom_site_label_1
    _geom_angle_atom_site_label_2
    _geom_angle_atom_site_label_3
    _geom_angle_site_symmetry_1
    _geom_angle_site_symmetry_3
    _geom_angle
    _geom_angle_publ_flag
    I1 Cd1 I3 . . 111.805(18) ?
    I1 Cd1 I2 . 6_556 106.423(13) ?
    I3 Cd1 I2 . 6_556 109.129(13) ?
    I1 Cd1 I2 . . 106.423(13) ?
    I3 Cd1 I2 . . 109.129(13) ?
    I2 Cd1 I2 6_556 . 113.94(2) ?
    C5 N1 C1 . . 121.2(4) ?
    C5 N1 H1B . . 119.4 ?
    C1 N1 H1B . . 119.4 ?
    C3 N2 H2A . . 120.0 ?
    C3 N2 H2B . . 120.0 ?
    H2A N2 H2B . . 120.0 ?
    N1 C1 C2 . . 120.3(5) ?
    N1 C1 H1A . . 119.8 ?
    C2 C1 H1A . . 119.8 ?
    C1 C2 C3 . . 119.1(5) ?
    C1 C2 H2C . . 120.5 ?
    C3 C2 H2C . . 120.5 ?
    N2 C3 C2 . . 120.8(4) ?
    N2 C3 C4 . . 121.0(4) ?
    C2 C3 C4 . . 118.3(4) ?
    C5 C4 C3 . . 119.3(5) ?
    C5 C4 H4A . . 120.3 ?
    C3 C4 H4A . . 120.3 ?
    N1 C5 C4 . . 121.7(5) ?
    N1 C5 H5A . . 119.1 ?
    C4 C5 H5A . . 119.1 ?
    HW1A OW1 HW1B . . 108(3) ?
loop_
    _geom_hbond_atom_site_label_D
    _geom_hbond_atom_site_label_H
    _geom_hbond_atom_site_label_A
    _geom_hbond_site_symmetry_A
    _geom_hbond_distance_DH
    _geom_hbond_distance_HA
    _geom_hbond_distance_DA
    _geom_hbond_angle_DHA
    _geom_hbond_publ_flag
    N1 H1B OW1 5_665 0.86 2.03 2.886(5) 173.2 y
    N2 H2A I2 1_455 0.86 3.12 3.938(4) 160.5 y
    N2 H2B I2 . 0.86 3.04 3.843(4) 157.2 y
    OW1 HW1A I2 1_455 0.83(2) 3.236(14) 3.828(4) 130.4(12) y
    OW1 HW1A I2 6_456 0.83(2) 3.236(14) 3.828(4) 130.4(12) y
    OW1 HW1A I1 . 0.83(2) 3.27(4) 3.704(5) 116(3) y
    OW1 HW1B I3 3_755 0.85(2) 2.99(2) 3.761(5) 152(4) y
    OW1 HW1A I1 . 0.83(2) 3.27(4) 3.704(5) 116(3) y
